# Supplementary material for: Appraisal of the Use of Proteomics Methodological Approaches and Technologies on Sheep and Goat Research and Clinical Work
Source: Animals (Basel). 2025 Oct 20;15(20):3050. doi: 10.3390/ani15203050 (PMC12562089; doi:10.3390/ani15203050)
Supplement: Supplementary file 1 [file animals-15-03050-s001.zip]

Archive with 1 entries (1 files):
- animals-3892649-supplementary.pdf
